# Supplementary material for: Interaction Between the Matrix Protein and the Polymerase Complex of Respiratory Syncytial Virus
Source: Viruses. 2024 Dec 4;16(12):1881. doi: 10.3390/v16121881 (PMC11680393; doi:10.3390/v16121881)
Supplement: Supplementary file 1 [file viruses-16-01881-s001.zip]

Archive with 1 entries (1 files):
- viruses-3284279-supplementary.pdf
